# Supplementary material for: Pan-Cancer Analysis Reveals Genomic and Clinical Characteristics of TRPV Channel-Related Genes
Source: Front Oncol. 2022 Jan 31;12:813100. doi: 10.3389/fonc.2022.813100 (PMC8841404; doi:10.3389/fonc.2022.813100)
Supplement: Supplementary file 6 [file Table_1.xlsx]

## Sheet: Sheet1
Supplementary table 1: Cancer types used for survival analysis.
BLCA
BRCA
CESC
COAD
ESCA
GBM
HNSC
KIRC
KIRP
LAML
LGG
LIHC
LUAD
LUSC
OV
PAAD
PCPG
PRAD
SARC
SKCM
STAD
TGCT
THCA
THYM
UCEC
